# Supplementary material for: N-Succinylated Canonical vs. Dehydropeptides: Contrasting Self-Assembly Pathways and Hydrogel Properties
Source: Gels. 2026 Apr 1;12(4):299. doi: 10.3390/gels12040299 (PMC13115676; doi:10.3390/gels12040299)
Supplement: Supplementary file 1 [file gels-12-00299-s001.zip]

Archive with 1 entries (1 files):
- gels-4196284-supplementary.pdf
